# Supplementary material for: The Barley (Hordeum vulgare ssp. vulgare) Respiratory Burst Oxidase Homolog (HvRBOH) Gene Family and Their Plausible Role on Malting Quality
Source: Front Plant Sci. 2021 Feb 19;12:608541. doi: 10.3389/fpls.2021.608541 (PMC7934426; doi:10.3389/fpls.2021.608541)
Supplement: Supplementary Table 2 — Averaged cT values from the real-time PCR analysis of the HvRBOH genes during malting in barley variety Conrad, HvRBOHA/C knockdown line and wildtype Golden Promise. [file Data_Sheet_2.xlsx]

## Sheet: Conrad
Supplementary Table 2A. Real-time PCR analysis of HvRBOHs in Conrad
Stage	GeneID	HSP70 Ct	HvRBOH Ct	dcT	ddcT	Log2-Fold
Seed	HvRBOHD	24.06	28.46	8.57	0	1
Steep	HvRBOHD	19.55	28.65	8.76	0.19	0.876606
1 DAG	HvRBOHD	19.4	31.08	11.19	2.62	0.162668
2 DAG	HvRBOHD	19.43	27.8	7.91	-0.66	1.58008
3 DAG	HvRBOHD	19.01	28.89	9	0.43	0.742262
4 DAG	HvRBOHD	19.54	27.85	7.96	-0.61	1.52626
5 DAG	HvRBOHD	19.44	29.44	9.55	0.98	0.50698
Kiln	HvRBOHD	18.66	29.76	9.87	1.3	0.406126
Seed	HvRBOHI1	23.0837	27.6	7.5	0	1
Steep	HvRBOHI1	19.99	28.06	7.96	0.46	0.726986
1 DAG	HvRBOHI1	20.2025	27.91	7.81	0.31	0.806642
2 DAG	HvRBOHI1	19.5	28.31	8.21	0.71	0.61132
3 DAG	HvRBOHI1	19.18	29.84	9.74	2.24	0.211686
4 DAG	HvRBOHI1	19.66	29.08	8.98	1.48	0.358489
5 DAG	HvRBOHI1	19.45	29.55	9.45	1.95	0.258816
Kiln	HvRBOHI1	19.72	30.34	10.24	2.74	0.149685
Seed	HvRBOHI2	23.08	29.14	9.13	0	1
Steep	HvRBOHI2	19.99	28.76	8.75	-0.38	1.30134
1 DAG	HvRBOHI2	20.2	29.3	9.29	0.16	0.895025
2 DAG	HvRBOHI2	19.86	29.66	9.65	0.52	0.697372
3 DAG	HvRBOHI2	19.18	30.03	10.02	0.89	0.539614
4 DAG	HvRBOHI2	19.66	29.66	9.65	0.52	0.697372
5 DAG	HvRBOHI2	19.29	29.73	9.72	0.59	0.664343
Kiln	HvRBOHI2	18.82	30.49	10.48	1.35	0.392292
Seed	HvRBOHC	24.42	30.72	10.74	0	1
Steep	HvRBOHC	19.62	25.39	5.41	-5.33	40.2244
1 DAG	HvRBOHC	19.48	26.1	6.12	-4.62	24.59
2 DAG	HvRBOHC	19.37	25.62	5.64	-5.1	34.2968
3 DAG	HvRBOHC	18.91	25.74	5.76	-4.98	31.5594
4 DAG	HvRBOHC	19.59	26.32	6.34	-4.4	21.1121
5 DAG	HvRBOHC	19.65	26.42	6.44	-4.3	19.6983
Kiln	HvRBOHC	18.78	30.49	10.51	-0.23	1.17283
Seed	HvRBOHB2	23.76	28.03	8.15	0	1
Steep	HvRBOHB2	19.55	25.8	5.92	-2.23	4.69134
1 DAG	HvRBOHB2	19.48	24.62	4.74	-3.41	10.6295
2 DAG	HvRBOHB2	19.33	23.61	3.73	-4.42	21.4068
3 DAG	HvRBOHB2	19.16	23.73	3.85	-4.3	19.6983
4 DAG	HvRBOHB2	19.73	23.69	3.81	-4.34	20.2521
5 DAG	HvRBOHB2	19.6	24.08	4.2	-3.95	15.455
Kiln	HvRBOHB2	18.39	25.11	5.23	-2.92	7.56846
Seed	HvRBOHA	24.42	32.55	12.57	0	1
Steep	HvRBOHA	19.62	26.89	6.91	-5.66	50.5626
1 DAG	HvRBOHA	19.48	25.84	5.86	-6.71	104.691
2 DAG	HvRBOHA	19.37	25.62	5.64	-6.93	121.938
3 DAG	HvRBOHA	18.91	25.55	5.57	-7	128
4 DAG	HvRBOHA	19.59	25.9	5.92	-6.65	100.427
5 DAG	HvRBOHA	19.65	26.18	6.2	-6.37	82.7106
Kiln	HvRBOHA	18.78	28.09	8.11	-4.46	22.0087
Seed	HvRBOHE	24.23	29.39	9.41	0	1
Steep	HvRBOHE	19.64	28.1	8.12	-1.29	2.44528
1 DAG	HvRBOHE	19.44	28.1	8.12	-1.29	2.44528
2 DAG	HvRBOHE	19.42	27.71	7.73	-1.68	3.20428
3 DAG	HvRBOHE	18.96	27.65	7.67	-1.74	3.34035
4 DAG	HvRBOHE	19.63	28.01	8.03	-1.38	2.60268
5 DAG	HvRBOHE	19.8	27.67	7.69	-1.72	3.29436
Kiln	HvRBOHE	18.75	28.61	8.63	-0.78	1.71713
Seed	HvRBOHI3	22.75	25.23	5.34	0	1
Steep	HvRBOHI3	19.79	24.04	4.15	-1.19	2.28153
1 DAG	HvRBOHI3	20.53	26.94	7.05	1.71	0.30566
2 DAG	HvRBOHI3	19.43	23.66	3.77	-1.57	2.96905
3 DAG	HvRBOHI3	19.01	24.06	4.17	-1.17	2.25012
4 DAG	HvRBOHI3	19.54	24.42	4.53	-0.81	1.75321
5 DAG	HvRBOHI3	19.44	24.3	4.41	-0.93	1.90528
Kiln	HvRBOHI3	18.66	26.01	6.12	0.78	0.582367
Seed	HvRBOHB1	23.82	31.97	12.09	0	1
Steep	HvRBOHB1	19.55	28.65	8.77	-3.32	9.98664
1 DAG	HvRBOHB1	19.48	27.49	7.61	-4.48	22.3159
2 DAG	HvRBOHB1	19.33	27.43	7.55	-4.54	23.2636
3 DAG	HvRBOHB1	19.16	27.94	8.06	-4.03	16.3362
4 DAG	HvRBOHB1	19.73	27.86	7.98	-4.11	17.2677
5 DAG	HvRBOHB1	19.6	28.67	8.79	-3.3	9.84916
Kiln	HvRBOHB1	18.39	29.55	9.67	-2.42	5.35171
Seed	HvRBOHH	22.75	27.87	8.12	0	1
Steep	HvRBOHH	19.79	25.85	6.1	-2.02	4.05584
1 DAG	HvRBOHH	19.4	29.63	9.88	1.76	0.295248
2 DAG	HvRBOHH	19.43	26.94	7.19	-0.93	1.90528
3 DAG	HvRBOHH	19.01	27.69	7.94	-0.18	1.13288
4 DAG	HvRBOHH	19.54	27.67	7.92	-0.2	1.1487
5 DAG	HvRBOHH	19.44	27.49	7.74	-0.38	1.30134
Kiln	HvRBOHH	18.66	27.84	8.09	-0.03	1.02101
Seed	HvRBOHG	24.23	29.64	9.63	0	1
Steep	HvRBOHG	19.64	24.41	4.4	-5.23	37.5307
1 DAG	HvRBOHG	19.44	24.86	4.85	-4.78	27.4741
2 DAG	HvRBOHG	19.42	24.2	4.19	-5.44	43.4113
3 DAG	HvRBOHG	18.96	24.27	4.26	-5.37	41.3553
4 DAG	HvRBOHG	19.63	24.82	4.81	-4.82	28.2465
5 DAG	HvRBOHG	19.98	25.18	5.17	-4.46	22.0087
Kiln	HvRBOHG	18.75	27.01	7	-2.63	6.19026
Seed	HvRBOHI4	23.0837	27.98	7.94	0	1
Steep	HvRBOHI4	19.82	27.78	7.74	-0.2	1.1487
1 DAG	HvRBOHI4	20.2025	27.56	7.52	-0.42	1.33793
2 DAG	HvRBOHI4	19.5	26.47	6.43	-1.51	2.8481
3 DAG	HvRBOHI4	19.18	27.37	7.33	-0.61	1.52626
4 DAG	HvRBOHI4	19.56	27.25	7.21	-0.73	1.65864
5 DAG	HvRBOHI4	19.29	27.55	7.51	-0.43	1.34723
Kiln	HvRBOHI4	19.72	27.42	7.38	-0.56	1.47427
Seed	HvRBOHF	23.3755	26.7032	6.54325	0	1
Steep	HvRBOHF	19.9584	26.9409	6.78094	0.240944	0.846192
1 DAG	HvRBOHF	20.534	27.5555	7.39547	0.855469	0.552686
2 DAG	HvRBOHF	19.5122	27.9895	7.82945	1.28945	0.409107
3 DAG	HvRBOHF	19.4769	27.5683	7.40827	0.868272	0.547803
4 DAG	HvRBOHF	19.8544	27.5826	7.42256	0.882562	0.542403
5 DAG	HvRBOHF	19.447	28.4085	8.24852	1.70852	0.305974
Kiln	HvRBOHF	19.15	29.07	8.91	2.37	0.193446
Supplementary Table 2B. Real-time PCR of HvRBOHs in HvRBOHA/C knockdown
Stage	GeneID	G3P cT	HvRBOH cT	dcT	ddcT	Log2-Fold
A/C Seed	HvRBOHB1	21.614	28.0477	6.4337	0	1
A/C Steep	HvRBOHB1	21.614	28.8519	7.23795	0.80425	0.57266
A/C 1 DAG	HvRBOHB1	21.614	27.7843	6.17036	-0.263343	1.20026
A/C 2 DAG	HvRBOHB1	21.614	28.6475	7.03353	0.599824	0.659835
A/C 3 DAG	HvRBOHB1	21.614	27.9898	6.3758	-0.057902	1.04095
A/C 4DAG	HvRBOHB1	21.614	29.115	7.50102	1.06731	0.477207
A/C 5 DAG	HvRBOHB1	21.614	29.4634	7.84942	1.41572	0.374823
A/C Seed	HvRBOHG	21.614	27.8847	6.27073	0.000729118	0.999495
A/C Steep	HvRBOHG	21.614	25.3005	3.68657	-2.58343	5.99364
A/C 1 DAG	HvRBOHG	21.614	26.1374	4.52347	-1.74653	3.3555
A/C 2 DAG	HvRBOHG	21.614	26.7759	5.16196	-1.10804	2.15552
A/C 3 DAG	HvRBOHG	21.614	26.2458	4.63179	-1.63821	3.11279
A/C 4DAG	HvRBOHG	21.614	27.791	6.17708	-0.0929198	1.06653
A/C 5 DAG	HvRBOHG	21.614	28.6511	7.03709	0.767086	0.587603
A/C Seed	HvRBOHC	21.614	30.8367	9.22273	0.00273387	0.998107
A/C Steep	HvRBOHC	21.614	29.9056	8.29164	-0.92836	1.90311
A/C 1 DAG	HvRBOHC	21.614	28.7116	7.09762	-2.12238	4.35412
A/C 2 DAG	HvRBOHC	21.614	29.5277	7.91375	-1.30625	2.47297
A/C 3 DAG	HvRBOHC	21.614	28.873	7.25907	-1.96093	3.89312
A/C 4DAG	HvRBOHC	21.614	29.8456	8.23162	-0.98838	1.98396
A/C 5 DAG	HvRBOHC	21.614	30.7274	9.11344	-0.106563	1.07666
A/C Seed	HvRBOHD	21.614	28.6439	7.02989	-0.000111158	1.00008
A/C Steep	HvRBOHD	21.614	28.0927	6.47875	-0.551251	1.46536
A/C 1 DAG	HvRBOHD	21.614	28.3578	6.74381	-0.286194	1.21942
A/C 2 DAG	HvRBOHD	21.614	29.8733	8.25937	1.22937	0.426502
A/C 3 DAG	HvRBOHD	21.614	29.0608	7.44685	0.41685	0.749058
A/C 4DAG	HvRBOHD	21.614	29.9104	8.29647	1.26647	0.415676
A/C 5 DAG	HvRBOHD	21.614	30.6531	9.03912	2.00912	0.248424
A/C Seed	HvRBOHI2	21.614	29.4409	7.82695	-0.0030486	1.00212
A/C Steep	HvRBOHI2	21.614	30.4926	8.87867	1.04867	0.483414
A/C 1 DAG	HvRBOHI2	21.614	29.5503	7.93637	0.106368	0.928924
A/C 2 DAG	HvRBOHI2	21.614	30.3134	8.69945	0.86945	0.547356
A/C 3 DAG	HvRBOHI2	21.614	30.5927	8.97869	1.14869	0.451034
A/C 4DAG	HvRBOHI2	21.614	31.3271	9.71311	1.88311	0.271098
A/C 5 DAG	HvRBOHI2	21.614	31.8141	10.2001	2.3701	0.193432
A/C Seed	HvRBOHF	21.614	27.7994	6.18547	-0.00453318	1.00315
A/C Steep	HvRBOHF	21.614	29.1144	7.50044	1.31044	0.403199
A/C 1 DAG	HvRBOHF	21.614	28.364	6.75005	0.56005	0.678279
A/C 2 DAG	HvRBOHF	21.614	28.5542	6.9402	0.750204	0.594519
A/C 3 DAG	HvRBOHF	21.614	28.7678	7.15381	0.963811	0.512701
A/C 4DAG	HvRBOHF	21.614	29.9904	8.3764	2.1864	0.219699
A/C 5 DAG	HvRBOHF	21.614	29.702	8.08808	1.89808	0.2683
A/C Seed	HvRBOHB2	21.614	27.8944	6.28042	0.000415906	0.999712
A/C Steep	HvRBOHB2	21.614	26.6093	4.99537	-1.28463	2.43619
A/C 1 DAG	HvRBOHB2	21.614	24.853	3.23902	-3.04098	8.23048
A/C 2 DAG	HvRBOHB2	21.614	24.9741	3.36013	-2.91987	7.56779
A/C 3 DAG	HvRBOHB2	21.614	24.6098	2.99586	-3.28414	9.74147
A/C 4DAG	HvRBOHB2	21.614	26.0769	4.46289	-1.81711	3.52375
A/C 5 DAG	HvRBOHB2	21.614	26.6663	5.05232	-1.22768	2.34191
A/C Seed	HvRBOHA	21.614	30.1817	8.56772	-0.00228081	1.00158
A/C Steep	HvRBOHA	21.614	30.9366	9.32267	0.752669	0.593505
A/C 1 DAG	HvRBOHA	21.614	28.5506	6.93662	-1.63338	3.10238
A/C 2 DAG	HvRBOHA	21.614	28.8436	7.22961	-1.34039	2.53219
A/C 3 DAG	HvRBOHA	21.614	28.6629	7.04893	-1.52107	2.87004
A/C 4DAG	HvRBOHA	21.614	30.0709	8.45696	-0.113044	1.08151
A/C 5 DAG	HvRBOHA	21.614	30.804	9.19	0.620004	0.650669
A/C Seed	HvRBOHE	21.614	30.222	8.60802	-0.00197535	1.00137
A/C Steep	HvRBOHE	21.614	29.3085	7.69455	-0.915446	1.88615
A/C 1 DAG	HvRBOHE	21.614	29.1714	7.55742	-1.05258	2.07424
A/C 2 DAG	HvRBOHE	21.614	29.4082	7.79424	-0.815765	1.76023
A/C 3 DAG	HvRBOHE	21.614	28.7575	7.14354	-1.46646	2.76342
A/C 4DAG	HvRBOHE	21.614	28.9695	7.35549	-1.25451	2.38587
A/C 5 DAG	HvRBOHE	21.614	29.0746	7.46067	-1.14933	2.21812
A/C Seed	HvRBOHI1	21.614	28.4333	6.81933	-0.000672275	1.00047
A/C Steep	HvRBOHI1	21.614	28.8819	7.26794	0.447935	0.733091
A/C 1 DAG	HvRBOHI1	21.614	29.3269	7.71291	0.89291	0.538527
A/C 2 DAG	HvRBOHI1	21.614	29.8081	8.1941	1.3741	0.385793
A/C 3 DAG	HvRBOHI1	21.614	29.3119	7.69796	0.877956	0.544138
A/C 4DAG	HvRBOHI1	21.614	30.4802	8.86628	2.04628	0.242107
A/C 5 DAG	HvRBOHI1	21.614	30.8844	9.27046	2.45046	0.182953
A/C Seed	HvRBOHI3	21.614	27.8483	6.23433	0.00432801	0.997005
A/C Steep	HvRBOHI3	21.614	26.0238	4.40981	-1.82019	3.53127
A/C 1 DAG	HvRBOHI3	21.614	25.4443	3.83038	-2.39962	5.27663
A/C 2 DAG	HvRBOHI3	21.614	26.6126	4.9986	-1.2314	2.34794
A/C 3 DAG	HvRBOHI3	21.614	26.4832	4.86928	-1.36072	2.56813
A/C 4DAG	HvRBOHI3	21.614	27.9553	6.34134	0.111336	0.92573
A/C 5 DAG	HvRBOHI3	21.614	28.8387	7.22476	0.994759	0.50182
A/C Seed	HvRBOHI4	21.614	29.3002	7.68624	-0.0037607	1.00261
A/C Steep	HvRBOHI4	21.614	29.1166	7.50261	-0.187395	1.13871
A/C 1 DAG	HvRBOHI4	21.614	27.7257	6.1117	-1.5783	2.98619
A/C 2 DAG	HvRBOHI4	21.614	28.8533	7.23932	-0.450677	1.36668
A/C 3 DAG	HvRBOHI4	21.614	28.816	7.20207	-0.487928	1.40243
A/C 4DAG	HvRBOHI4	21.614	30.4933	8.87938	1.18938	0.438491
A/C 5 DAG	HvRBOHI4	21.614	31.2392	9.62524	1.93524	0.261477
A/C Seed	HvRBOHH	21.614	29.6423	8.02831	-0.00168726	1.00117
A/C Steep	HvRBOHH	21.614	23.899	2.28501	-5.74499	53.6309
A/C 1 DAG	HvRBOHH	21.614	28.357	6.74305	-1.28695	2.44012
A/C 2 DAG	HvRBOHH	21.614	28.8758	7.26187	-0.768127	1.70306
A/C 3 DAG	HvRBOHH	21.614	29.6798	8.06583	0.0358303	0.97547
A/C 4DAG	HvRBOHH	21.614	31.088	9.47406	1.44406	0.367532
A/C 5 DAG	HvRBOHH	21.614	29.5747	7.96069	-0.0693149	1.04922
Supplementary Table 2C. Real-time PCR analysis of HvRBOHs in Golden Promise
Stage	GeneID	G3P cT	HvRBOH cT	dcT	ddcT	Log2-Fold
WT seed	HvRBOHB1	20.6464	28.6275	7.98116	0.00115794	0.999198
Wt Steep	HvRBOHB1	20.6464	27.4558	6.80947	-1.17053	2.25095
WT 1DAG	HvRBOHB1	20.6464	27.9038	7.25744	-0.722563	1.65011
WT 2 DAG	HvRBOHB1	20.6464	28.1566	7.51022	-0.469779	1.3849
WT 3 DAG	HvRBOHB1	20.6464	27.6931	7.04677	-0.933231	1.90955
WT 4 DAG	HvRBOHB1	20.6464	28.3434	7.69704	-0.282961	1.21669
WT 5 DAG	HvRBOHB1	20.6464	28.0598	7.41343	-0.566572	1.481
WT seed	HvRBOHG	20.6464	27.8671	7.22069	0.000694226	0.999519
Wt Steep	HvRBOHG	20.6464	25.4407	4.79433	-2.42567	5.3728
WT 1DAG	HvRBOHG	20.6464	25.1887	4.5423	-2.6777	6.39837
WT 2 DAG	HvRBOHG	20.6464	25.98	5.33364	-1.88636	3.69701
WT 3 DAG	HvRBOHG	20.6464	26.1312	5.48483	-1.73517	3.32919
WT 4 DAG	HvRBOHG	20.6464	26.425	5.77866	-1.44134	2.71573
WT 5 DAG	HvRBOHG	20.6464	26.815	6.16865	-1.05135	2.07248
WT seed	HvRBOHC	20.6464	29.9071	9.26072	0.000719301	0.999502
Wt Steep	HvRBOHC	20.6464	27.3811	6.73477	-2.52523	5.75664
WT 1DAG	HvRBOHC	20.6464	26.2116	5.56522	-3.69478	12.9491
WT 2 DAG	HvRBOHC	20.6464	27.1415	6.49517	-2.76483	6.79667
WT 3 DAG	HvRBOHC	20.6464	26.8051	6.15874	-3.10126	8.58165
WT 4 DAG	HvRBOHC	20.6464	27.1329	6.48654	-2.77346	6.83747
WT 5 DAG	HvRBOHC	20.6464	27.4339	6.78752	-2.47248	5.54997
WT seed	HvRBOHD	20.6464	29.2244	8.57804	-0.00195574	1.00136
Wt Steep	HvRBOHD	20.6464	28.038	7.39163	-1.18837	2.27895
WT 1DAG	HvRBOHD	20.6464	29.3948	8.74846	0.168464	0.88979
WT 2 DAG	HvRBOHD	20.6464	28.2413	7.5949	-0.985097	1.97945
WT 3 DAG	HvRBOHD	20.6464	28.9606	8.31424	-0.265764	1.20227
WT 4 DAG	HvRBOHD	20.6464	29.0704	8.42405	-0.155947	1.11415
WT 5 DAG	HvRBOHD	20.6464	28.7641	8.11769	-0.462312	1.37775
WT seed	HvRBOHI2	20.6464	30.3101	9.66373	0.00373253	0.997416
Wt Steep	HvRBOHI2	20.6464	29.7232	9.07685	-0.583147	1.49811
WT 1DAG	HvRBOHI2	20.6464	29.7729	9.12652	-0.533482	1.44742
WT 2 DAG	HvRBOHI2	20.6464	30.1585	9.51217	-0.147832	1.1079
WT 3 DAG	HvRBOHI2	20.6464	30.5833	9.93694	0.276941	0.825339
WT 4 DAG	HvRBOHI2	20.6464	30.8065	10.1602	0.500162	0.707027
WT 5 DAG	HvRBOHI2	20.6464	30.6344	9.98801	0.328006	0.796637
WT seed	HvRBOHF	20.6464	28.1821	7.53568	-0.00431732	1.003
Wt Steep	HvRBOHF	20.6464	28.1221	7.47573	-0.0642742	1.04556
WT 1DAG	HvRBOHF	20.6464	27.6924	7.04605	-0.493951	1.4083
WT 2 DAG	HvRBOHF	20.6464	27.8767	7.23036	-0.309637	1.2394
WT 3 DAG	HvRBOHF	20.6464	28.1383	7.49196	-0.0480427	1.03386
WT 4 DAG	HvRBOHF	20.6464	29.0417	8.39538	0.855379	0.55272
WT 5 DAG	HvRBOHF	20.6464	28.8014	8.15498	0.614985	0.652937
WT seed	HvRBOHB2	20.6464	27.7142	7.06779	-0.00220901	1.00153
Wt Steep	HvRBOHB2	20.6464	26.2287	5.58233	-1.48767	2.80435
WT 1DAG	HvRBOHB2	20.6464	23.9904	3.34404	-3.72596	13.232
WT 2 DAG	HvRBOHB2	20.6464	24.275	3.62861	-3.44139	10.8633
WT 3 DAG	HvRBOHB2	20.6464	24.8251	4.17871	-2.89129	7.41935
WT 4 DAG	HvRBOHB2	20.6464	24.866	4.21964	-2.85036	7.21182
WT 5 DAG	HvRBOHB2	20.6464	25.209	4.56262	-2.50738	5.68586
WT seed	HvRBOHA	20.6464	31.6488	11.0024	0.00242361	0.998321
Wt Steep	HvRBOHA	20.6464	29.3387	8.69233	-2.30767	4.95083
WT 1DAG	HvRBOHA	20.6464	26.8813	6.23491	-4.76509	27.1915
WT 2 DAG	HvRBOHA	20.6464	27.0534	6.40707	-4.59293	24.1329
WT 3 DAG	HvRBOHA	20.6464	27.5832	6.93685	-4.06315	16.7159
WT 4 DAG	HvRBOHA	20.6464	27.5712	6.92484	-4.07516	16.8557
WT 5 DAG	HvRBOHA	20.6464	27.6435	6.99714	-4.00286	16.0317
WT seed	HvRBOHE	20.6464	29.5073	8.86094	0.000942843	0.999347
Wt Steep	HvRBOHE	20.6464	29.5505	8.90417	0.0441665	0.96985
WT 1DAG	HvRBOHE	20.6464	28.611	7.96463	-0.895366	1.86008
WT 2 DAG	HvRBOHE	20.6464	28.8761	8.22973	-0.630266	1.54785
WT 3 DAG	HvRBOHE	20.6464	28.7788	8.13246	-0.72754	1.65581
WT 4 DAG	HvRBOHE	20.6464	28.4708	7.82444	-1.03556	2.0499
WT 5 DAG	HvRBOHE	20.6464	28.4519	7.8055	-1.0545	2.07699
WT seed	HvRBOHI1	20.6464	29.0978	8.45138	-2.17862	4.5272
Wt Steep	HvRBOHI1	20.6464	28.4175	7.77114	-2.85886	7.25441
WT 1DAG	HvRBOHI1	20.6464	29.8859	9.2395	-1.3905	2.62169
WT 2 DAG	HvRBOHI1	20.6464	28.7577	8.11132	-2.51868	5.73058
WT 3 DAG	HvRBOHI1	20.6464	29.3464	8.70006	-1.92994	3.8104
WT 4 DAG	HvRBOHI1	20.6464	30.3298	9.68346	-0.946543	1.92725
WT 5 DAG	HvRBOHI1	20.6464	29.6826	9.03624	-1.59376	3.01835
WT seed	HvRBOHI3	20.6464	26.8568	6.21047	0.000469566	0.999675
Wt Steep	HvRBOHI3	20.6464	25.1395	4.49316	-1.71684	3.28716
WT 1DAG	HvRBOHI3	20.6464	24.7424	4.09607	-2.11393	4.32869
WT 2 DAG	HvRBOHI3	20.6464	25.8042	5.15779	-1.05221	2.0737
WT 3 DAG	HvRBOHI3	20.6464	26.095	5.44864	-0.761357	1.69508
WT 4 DAG	HvRBOHI3	20.6464	26.5597	5.91332	-0.296684	1.22832
WT 5 DAG	HvRBOHI3	20.6464	26.6769	6.03053	-0.179469	1.13247
WT seed	HvRBOHI4	20.6464	30.1717	9.52531	-0.00469266	1.00326
Wt Steep	HvRBOHI4	20.6464	28.6755	8.02916	-1.50084	2.83007
WT 1DAG	HvRBOHI4	20.6464	27.0818	6.43546	-3.09454	8.54179
WT 2 DAG	HvRBOHI4	20.6464	28.5124	7.86602	-1.66398	3.1689
WT 3 DAG	HvRBOHI4	20.6464	28.9428	8.29644	-1.23356	2.35147
WT 4 DAG	HvRBOHI4	20.6464	29.4065	8.76017	-0.769826	1.70506
WT 5 DAG	HvRBOHI4	20.6464	29.4945	8.84814	-0.681859	1.60421
WT seed	HvRBOHH	20.6464	29.6925	9.04615	-0.00385297	1.00267
Wt Steep	HvRBOHH	20.6464	25.3517	4.70528	-4.34472	20.3184
WT 1DAG	HvRBOHH	20.6464	28.4946	7.84822	-1.20178	2.30024
WT 2 DAG	HvRBOHH	20.6464	29.3012	8.65488	-0.395122	1.31505
WT 3 DAG	HvRBOHH	20.6464	29.9155	9.26911	0.219114	0.859093
WT 4 DAG	HvRBOHH	20.6464	30.6578	10.0114	0.961397	0.513559
WT 5 DAG	HvRBOHH	20.6464	29.0466	8.4002	-0.649802	1.56895

## Sheet: HvRBOHA C vs WT
Supplementary Table 2B. Real-time PCR analysis of HvRBOH genes in HvRBOHA/C knockdown line
Stage	GeneID	Mean	SD	G3P mean	G3P SD	dcT	ddcT	Log2-Fold change	SE of Gene	SE of GAPDH	SE for Fold		Stage	GeneID	Mean	SD	G3P mean	G3P SD	dcT	ddcT	Log2-Fold change	SE of Gene	SE of GAPDH	SE for Fold
F1 Seed	HvRBOHB1	28.0477	0.220352	21.614	0.275714	6.4337	0	1	0.127221	0.0795919	0.133555		WT seed	HvRBOHB1	28.6275	0.397179	20.6464	0.182857	7.98116	0.00115794	0.999198	0.229312	0.0527863	0.232098
F1 Steep	HvRBOHB1	28.8519	0.0870088	21.614	0.275714	7.23795	0.80425	0.57266	0.0502345	0.0795919	0.0565694		Wt Steep	HvRBOHB1	27.4558	0.166891	20.6464	0.182857	6.80947	-1.17053	2.25095	0.0963544	0.0527863	0.0991408
F1 1 DAG	HvRBOHB1	27.7843	0.159959	21.614	0.275714	6.17036	-0.263343	1.20026	0.0923526	0.0795919	0.0986875		WT 1DAG	HvRBOHB1	27.9038	0.23528	20.6464	0.182857	7.25744	-0.722563	1.65011	0.135839	0.0527863	0.138625
F1 2 DAG	HvRBOHB1	28.6475	0.329367	21.614	0.275714	7.03353	0.599824	0.659835	0.19016	0.0795919	0.196495		WT 2 DAG	HvRBOHB1	28.1566	0.25936	20.6464	0.182857	7.51022	-0.469779	1.3849	0.149741	0.0527863	0.152528
F1 3 DAG	HvRBOHB1	27.9898	0.210473	21.614	0.275714	6.3758	-0.057902	1.04095	0.121516	0.0795919	0.127851		WT 3 DAG	HvRBOHB1	27.6931	1.01758	20.6464	0.182857	7.04677	-0.933231	1.90955	0.5875	0.0527863	0.590286
F1 4 DAG	HvRBOHB1	29.115	0.253673	21.614	0.275714	7.50102	1.06731	0.477207	0.146458	0.0795919	0.152793		WT 4 DAG	HvRBOHB1	28.3434	0.204092	20.6464	0.182857	7.69704	-0.282961	1.21669	0.117832	0.0527863	0.120619
F1 5 DAG	HvRBOHB1	29.4634	0.427826	21.614	0.275714	7.84942	1.41572	0.374823	0.247006	0.0795919	0.253341		WT 5 DAG	HvRBOHB1	28.0598	0.0883678	20.6464	0.182857	7.41343	-0.566572	1.481	0.0510192	0.0527863	0.0538056
F1 Seed	HvRBOHG	27.8847	0.117757	21.614	0.275714	6.27073	0.000729118	0.999495	0.0679872	0.0795919	0.074322		WT seed	HvRBOHG	27.8671	0.0660094	20.6464	0.182857	7.22069	0.000694226	0.999519	0.0381106	0.0527863	0.040897
F1 Steep	HvRBOHG	25.3005	0.174543	21.614	0.275714	3.68657	-2.58343	5.99364	0.100773	0.0795919	0.107108		Wt Steep	HvRBOHG	25.4407	0.0246791	20.6464	0.182857	4.79433	-2.42567	5.3728	0.0142485	0.0527863	0.0170349
F1 1 DAG	HvRBOHG	26.1374	0.09813	21.614	0.275714	4.52347	-1.74653	3.3555	0.0566554	0.0795919	0.0629902		WT 1DAG	HvRBOHG	25.1887	0.0445823	20.6464	0.182857	4.5423	-2.6777	6.39837	0.0257396	0.0527863	0.028526
F1 2 DAG	HvRBOHG	26.7759	0.173276	21.614	0.275714	5.16196	-1.10804	2.15552	0.100041	0.0795919	0.106376		WT 2 DAG	HvRBOHG	25.98	0.00724826	20.6464	0.182857	5.33364	-1.88636	3.69701	0.00418478	0.0527863	0.00697118
F1 3 DAG	HvRBOHG	26.2458	0.124779	21.614	0.275714	4.63179	-1.63821	3.11279	0.0720414	0.0795919	0.0783763		WT 3 DAG	HvRBOHG	26.1312	0.173112	20.6464	0.182857	5.48483	-1.73517	3.32919	0.0999463	0.0527863	0.102733
F1 4 DAG	HvRBOHG	27.791	0.0817374	21.614	0.275714	6.17708	-0.0929198	1.06653	0.0471911	0.0795919	0.053526		WT 4 DAG	HvRBOHG	26.425	0.0657426	20.6464	0.182857	5.77866	-1.44134	2.71573	0.0379565	0.0527863	0.0407429
F1 5 DAG	HvRBOHG	28.6511	0.226078	21.614	0.275714	7.03709	0.767086	0.587603	0.130526	0.0795919	0.136861		WT 5 DAG	HvRBOHG	26.815	0.108247	20.6464	0.182857	6.16865	-1.05135	2.07248	0.0624962	0.0527863	0.0652826
F1 Seed	HvRBOHC	30.8367	0.412534	21.614	0.275714	9.22273	0.00273387	0.998107	0.238177	0.0795919	0.244512		WT seed	HvRBOHC	29.9071	0.646847	20.6464	0.182857	9.26072	0.000719301	0.999502	0.373457	0.0527863	0.376243
F1 Steep	HvRBOHC	29.9056	0.203869	21.614	0.275714	8.29164	-0.92836	1.90311	0.117704	0.0795919	0.124039		Wt Steep	HvRBOHC	27.3811	0.140108	20.6464	0.182857	6.73477	-2.52523	5.75664	0.0808915	0.0527863	0.0836779
F1 1 DAG	HvRBOHC	28.7116	0.0766426	21.614	0.275714	7.09762	-2.12238	4.35412	0.0442496	0.0795919	0.0505845		WT 1DAG	HvRBOHC	26.2116	0.0359316	20.6464	0.182857	5.56522	-3.69478	12.9491	0.0207451	0.0527863	0.0235315
F1 2 DAG	HvRBOHC	29.5277	0.307678	21.614	0.275714	7.91375	-1.30625	2.47297	0.177638	0.0795919	0.183973		WT 2 DAG	HvRBOHC	27.1415	0.19059	20.6464	0.182857	6.49517	-2.76483	6.79667	0.110037	0.0527863	0.112824
F1 3 DAG	HvRBOHC	28.873	0.0874941	21.614	0.275714	7.25907	-1.96093	3.89312	0.0505148	0.0795919	0.0568496		WT 3 DAG	HvRBOHC	26.8051	0.212365	20.6464	0.182857	6.15874	-3.10126	8.58165	0.122609	0.0527863	0.125395
F1 4 DAG	HvRBOHC	29.8456	0.0823672	21.614	0.275714	8.23162	-0.98838	1.98396	0.0475547	0.0795919	0.0538896		WT 4 DAG	HvRBOHC	27.1329	0.11723	20.6464	0.182857	6.48654	-2.77346	6.83747	0.067683	0.0527863	0.0704693
F1 5 DAG	HvRBOHC	30.7274	0.2498	21.614	0.275714	9.11344	-0.106563	1.07666	0.144222	0.0795919	0.150557		WT 5 DAG	HvRBOHC	27.4339	0.168728	20.6464	0.182857	6.78752	-2.47248	5.54997	0.0974151	0.0527863	0.100201
F1 Seed	HvRBOHD	28.6439	0.226983	21.614	0.275714	7.02989	-0.000111158	1.00008	0.131049	0.0795919	0.137384		WT seed	HvRBOHD	29.2244	0.454937	20.6464	0.182857	8.57804	-0.00195574	1.00136	0.262658	0.0527863	0.265444
F1 Steep	HvRBOHD	28.0927	0.118369	21.614	0.275714	6.47875	-0.551251	1.46536	0.0683406	0.0795919	0.0746755		Wt Steep	HvRBOHD	28.038	0.0278909	20.6464	0.182857	7.39163	-1.18837	2.27895	0.0161028	0.0527863	0.0188892
F1 1 DAG	HvRBOHD	28.3578	0.215405	21.614	0.275714	6.74381	-0.286194	1.21942	0.124364	0.0795919	0.130699		WT 1DAG	HvRBOHD	29.3948	0.478063	20.6464	0.182857	8.74846	0.168464	0.88979	0.27601	0.0527863	0.278796
F1 2 DAG	HvRBOHD	29.8733	0.783474	21.614	0.275714	8.25937	1.22937	0.426502	0.452339	0.0795919	0.458674		WT 2 DAG	HvRBOHD	28.2413	0.2384	20.6464	0.182857	7.5949	-0.985097	1.97945	0.13764	0.0527863	0.140427
F1 3 DAG	HvRBOHD	29.0608	0.362872	21.614	0.275714	7.44685	0.41685	0.749058	0.209505	0.0795919	0.215839		WT 3 DAG	HvRBOHD	28.9606	0.206488	20.6464	0.182857	8.31424	-0.265764	1.20227	0.119216	0.0527863	0.122002
F1 4 DAG	HvRBOHD	29.9104	0.456752	21.614	0.275714	8.29647	1.26647	0.415676	0.263706	0.0795919	0.270041		WT 4 DAG	HvRBOHD	29.0704	0.156174	20.6464	0.182857	8.42405	-0.155947	1.11415	0.0901672	0.0527863	0.0929536
F1 5 DAG	HvRBOHD	30.6531	0.547849	21.614	0.275714	9.03912	2.00912	0.248424	0.316301	0.0795919	0.322636		WT 5 DAG	HvRBOHD	28.7641	0.189086	20.6464	0.182857	8.11769	-0.462312	1.37775	0.109169	0.0527863	0.111955
F1 Seed	HvRBOHI2	29.4409	0.049947	21.614	0.275714	7.82695	-0.0030486	1.00212	0.0288369	0.0795919	0.0351718		WT seed	HvRBOHI2	30.3101	0.321771	20.6464	0.182857	9.66373	0.00373253	0.997416	0.185774	0.0527863	0.188561
F1 Steep	HvRBOHI2	30.4926	0.221976	21.614	0.275714	8.87867	1.04867	0.483414	0.128158	0.0795919	0.134493		Wt Steep	HvRBOHI2	29.7232	0.158143	20.6464	0.182857	9.07685	-0.583147	1.49811	0.0913041	0.0527863	0.0940905
F1 1 DAG	HvRBOHI2	29.5503	0.3321	21.614	0.275714	7.93637	0.106368	0.928924	0.191738	0.0795919	0.198073		WT 1DAG	HvRBOHI2	29.7729	0.149553	20.6464	0.182857	9.12652	-0.533482	1.44742	0.0863442	0.0527863	0.0891306
F1 2 DAG	HvRBOHI2	30.3134	0.0524417	21.614	0.275714	8.69945	0.86945	0.547356	0.0302772	0.0795919	0.0366121		WT 2 DAG	HvRBOHI2	30.1585	0.345824	20.6464	0.182857	9.51217	-0.147832	1.1079	0.199662	0.0527863	0.202448
F1 3 DAG	HvRBOHI2	30.5927	0.265533	21.614	0.275714	8.97869	1.14869	0.451034	0.153306	0.0795919	0.159641		WT 3 DAG	HvRBOHI2	30.5833	0.367203	20.6464	0.182857	9.93694	0.276941	0.825339	0.212005	0.0527863	0.214791
F1 4 DAG	HvRBOHI2	31.3271	0.146939	21.614	0.275714	9.71311	1.88311	0.271098	0.0848351	0.0795919	0.09117		WT 4 DAG	HvRBOHI2	30.8065	0.395199	20.6464	0.182857	10.1602	0.500162	0.707027	0.228168	0.0527863	0.230955
F1 5 DAG	HvRBOHI2	31.8141	0.32582	21.614	0.275714	10.2001	2.3701	0.193432	0.188112	0.0795919	0.194447		WT 5 DAG	HvRBOHI2	30.6344	0.261559	20.6464	0.182857	9.98801	0.328006	0.796637	0.151011	0.0527863	0.153797
F1 Seed	HvRBOHF	27.7994	0.111141	21.614	0.275714	6.18547	-0.00453318	1.00315	0.0641672	0.0795919	0.070502		WT seed	HvRBOHF	28.1821	0.156704	20.6464	0.182857	7.53568	-0.00431732	1.003	0.0904734	0.0527863	0.0932598
F1 Steep	HvRBOHF	29.1144	0.185523	21.614	0.275714	7.50044	1.31044	0.403199	0.107112	0.0795919	0.113447		Wt Steep	HvRBOHF	28.1221	0.2024	20.6464	0.182857	7.47573	-0.0642742	1.04556	0.116856	0.0527863	0.119642
F1 1 DAG	HvRBOHF	28.364	0.602917	21.614	0.275714	6.75005	0.56005	0.678279	0.348094	0.0795919	0.354429		WT 1DAG	HvRBOHF	27.6924	0.448148	20.6464	0.182857	7.04605	-0.493951	1.4083	0.258738	0.0527863	0.261525
F1 2 DAG	HvRBOHF	28.5542	0.0632253	21.614	0.275714	6.9402	0.750204	0.594519	0.0365031	0.0795919	0.042838		WT 2 DAG	HvRBOHF	27.8767	0.0849655	20.6464	0.182857	7.23036	-0.309637	1.2394	0.0490549	0.0527863	0.0518413
F1 3 DAG	HvRBOHF	28.7678	0.126846	21.614	0.275714	7.15381	0.963811	0.512701	0.0732348	0.0795919	0.0795697		WT 3 DAG	HvRBOHF	28.1383	0.0486792	20.6464	0.182857	7.49196	-0.0480427	1.03386	0.0281049	0.0527863	0.0308913
F1 4 DAG	HvRBOHF	29.9904	0.495089	21.614	0.275714	8.3764	2.1864	0.219699	0.28584	0.0795919	0.292175		WT 4 DAG	HvRBOHF	29.0417	0.100094	20.6464	0.182857	8.39538	0.855379	0.55272	0.0577893	0.0527863	0.0605757
F1 5 DAG	HvRBOHF	29.702	0.368338	21.614	0.275714	8.08808	1.89808	0.2683	0.21266	0.0795919	0.218995		WT 5 DAG	HvRBOHF	28.8014	0.146311	20.6464	0.182857	8.15498	0.614985	0.652937	0.0844726	0.0527863	0.087259
F1 Seed	HvRBOHB2	27.8944	0.0648536	21.614	0.275714	6.28042	0.000415906	0.999712	0.0374433	0.0795919	0.0437781		WT seed	HvRBOHB2	27.7142	0.220368	20.6464	0.182857	7.06779	-0.00220901	1.00153	0.127229	0.0527863	0.130016
F1 Steep	HvRBOHB2	26.6093	0.124364	21.614	0.275714	4.99537	-1.28463	2.43619	0.0718015	0.0795919	0.0781364		Wt Steep	HvRBOHB2	26.2287	0.0628979	20.6464	0.182857	5.58233	-1.48767	2.80435	0.0363141	0.0527863	0.0391005
F1 1 DAG	HvRBOHB2	24.853	0.0480234	21.614	0.275714	3.23902	-3.04098	8.23048	0.0277263	0.0795919	0.0340612		WT 1DAG	HvRBOHB2	23.9904	0.0317618	20.6464	0.182857	3.34404	-3.72596	13.232	0.0183377	0.0527863	0.0211241
F1 2 DAG	HvRBOHB2	24.9741	0.0533362	21.614	0.275714	3.36013	-2.91987	7.56779	0.0307937	0.0795919	0.0371285		WT 2 DAG	HvRBOHB2	24.275	0.0800814	20.6464	0.182857	3.62861	-3.44139	10.8633	0.046235	0.0527863	0.0490214
F1 3 DAG	HvRBOHB2	24.6098	0.0798421	21.614	0.275714	2.99586	-3.28414	9.74147	0.0460969	0.0795919	0.0524317		WT 3 DAG	HvRBOHB2	24.8251	0.0890297	20.6464	0.182857	4.17871	-2.89129	7.41935	0.0514013	0.0527863	0.0541877
F1 4 DAG	HvRBOHB2	26.0769	0.107871	21.614	0.275714	4.46289	-1.81711	3.52375	0.0622791	0.0795919	0.0686139		WT 4 DAG	HvRBOHB2	24.866	0.118236	20.6464	0.182857	4.21964	-2.85036	7.21182	0.0682638	0.0527863	0.0710502
F1 5 DAG	HvRBOHB2	26.6663	0.077429	21.614	0.275714	5.05232	-1.22768	2.34191	0.0447037	0.0795919	0.0510385		WT 5 DAG	HvRBOHB2	25.209	0.0843146	20.6464	0.182857	4.56262	-2.50738	5.68586	0.0486791	0.0527863	0.0514654
F1 Seed	HvRBOHA	30.1817	0.259112	21.614	0.275714	8.56772	-0.00228081	1.00158	0.149598	0.0795919	0.155933		WT seed	HvRBOHA	31.6488	0.240348	20.6464	0.182857	11.0024	0.00242361	0.998321	0.138765	0.0527863	0.141551
F1 Steep	HvRBOHA	30.9366	0.535552	21.614	0.275714	9.32267	0.752669	0.593505	0.309201	0.0795919	0.315536		Wt Steep	HvRBOHA	29.3387	0.0678537	20.6464	0.182857	8.69233	-2.30767	4.95083	0.0391754	0.0527863	0.0419618
F1 1 DAG	HvRBOHA	28.5506	0.186476	21.614	0.275714	6.93662	-1.63338	3.10238	0.107662	0.0795919	0.113997		WT 1DAG	HvRBOHA	26.8813	0.0787506	20.6464	0.182857	6.23491	-4.76509	27.1915	0.0454667	0.0527863	0.0482531
F1 2 DAG	HvRBOHA	28.8436	0.0901933	21.614	0.275714	7.22961	-1.34039	2.53219	0.0520731	0.0795919	0.058408		WT 2 DAG	HvRBOHA	27.0534	0.0890207	20.6464	0.182857	6.40707	-4.59293	24.1329	0.0513961	0.0527863	0.0541825
F1 3 DAG	HvRBOHA	28.6629	0.0741316	21.614	0.275714	7.04893	-1.52107	2.87004	0.0427999	0.0795919	0.0491347		WT 3 DAG	HvRBOHA	27.5832	0.17717	20.6464	0.182857	6.93685	-4.06315	16.7159	0.102289	0.0527863	0.105076
F1 4 DAG	HvRBOHA	30.0709	0.230658	21.614	0.275714	8.45696	-0.113044	1.08151	0.133171	0.0795919	0.139505		WT 4 DAG	HvRBOHA	27.5712	0.0841971	20.6464	0.182857	6.92484	-4.07516	16.8557	0.0486112	0.0527863	0.0513976
F1 5 DAG	HvRBOHA	30.804	0.49636	21.614	0.275714	9.19	0.620004	0.650669	0.286574	0.0795919	0.292909		WT 5 DAG	HvRBOHA	27.6435	0.0957789	20.6464	0.182857	6.99714	-4.00286	16.0317	0.055298	0.0527863	0.0580844
F1 Seed	HvRBOHE	30.222	0.448437	21.614	0.275714	8.60802	-0.00197535	1.00137	0.258905	0.0795919	0.26524		WT seed	HvRBOHE	29.5073	0.234057	20.6464	0.182857	8.86094	0.000942843	0.999347	0.135133	0.0527863	0.137919
F1 Steep	HvRBOHE	29.3085	0.0508246	21.614	0.275714	7.69455	-0.915446	1.88615	0.0293436	0.0795919	0.0356785		Wt Steep	HvRBOHE	29.5505	0.0785438	20.6464	0.182857	8.90417	0.0441665	0.96985	0.0453473	0.0527863	0.0481337
F1 1 DAG	HvRBOHE	29.1714	0.177846	21.614	0.275714	7.55742	-1.05258	2.07424	0.10268	0.0795919	0.109014		WT 1DAG	HvRBOHE	28.611	0.192162	20.6464	0.182857	7.96463	-0.895366	1.86008	0.110945	0.0527863	0.113731
F1 2 DAG	HvRBOHE	29.4082	0.12759	21.614	0.275714	7.79424	-0.815765	1.76023	0.0736644	0.0795919	0.0799992		WT 2 DAG	HvRBOHE	28.8761	0.260279	20.6464	0.182857	8.22973	-0.630266	1.54785	0.150272	0.0527863	0.153058
F1 3 DAG	HvRBOHE	28.7575	0.0675352	21.614	0.275714	7.14354	-1.46646	2.76342	0.0389915	0.0795919	0.0453263		WT 3 DAG	HvRBOHE	28.7788	0.147176	20.6464	0.182857	8.13246	-0.72754	1.65581	0.0849722	0.0527863	0.0877586
F1 4 DAG	HvRBOHE	28.9695	0.0563729	21.614	0.275714	7.35549	-1.25451	2.38587	0.0325469	0.0795919	0.0388818		WT 4 DAG	HvRBOHE	28.4708	0.175664	20.6464	0.182857	7.82444	-1.03556	2.0499	0.101419	0.0527863	0.104206
F1 5 DAG	HvRBOHE	29.0746	0.247156	21.614	0.275714	7.46067	-1.14933	2.21812	0.142696	0.0795919	0.149031		WT 5 DAG	HvRBOHE	28.4519	0.112311	20.6464	0.182857	7.8055	-1.0545	2.07699	0.0648429	0.0527863	0.0676293
F1 Seed	HvRBOHI1	28.4333	0.31218	21.614	0.275714	6.81933	-0.000672275	1.00047	0.180237	0.0795919	0.186572		WT seed	HvRBOHI1	29.0978	0.150868	20.6464	0.182857	8.45138	-2.17862	4.5272	0.0871037	0.0527863	0.0898901
F1 Steep	HvRBOHI1	28.8819	0.0661401	21.614	0.275714	7.26794	0.447935	0.733091	0.038186	0.0795919	0.0445209		Wt Steep	HvRBOHI1	28.4175	0.329594	20.6464	0.182857	7.77114	-2.85886	7.25441	0.190291	0.0527863	0.193078
F1 1 DAG	HvRBOHI1	29.3269	0.155991	21.614	0.275714	7.71291	0.89291	0.538527	0.0900612	0.0795919	0.0963961		WT 1DAG	HvRBOHI1	29.8859	0.154521	20.6464	0.182857	9.2395	-1.3905	2.62169	0.089213	0.0527863	0.0919994
F1 2 DAG	HvRBOHI1	29.8081	0.180655	21.614	0.275714	8.1941	1.3741	0.385793	0.104301	0.0795919	0.110636		WT 2 DAG	HvRBOHI1	28.7577	0.17091	20.6464	0.182857	8.11132	-2.51868	5.73058	0.0986748	0.0527863	0.101461
F1 3 DAG	HvRBOHI1	29.3119	0.093094	21.614	0.275714	7.69796	0.877956	0.544138	0.0537478	0.0795919	0.0600827		WT 3 DAG	HvRBOHI1	29.3464	0.273608	20.6464	0.182857	8.70006	-1.92994	3.8104	0.157968	0.0527863	0.160754
F1 4 DAG	HvRBOHI1	30.4802	0.317455	21.614	0.275714	8.86628	2.04628	0.242107	0.183283	0.0795919	0.189618		WT 4 DAG	HvRBOHI1	30.3298	0.413425	20.6464	0.182857	9.68346	-0.946543	1.92725	0.238691	0.0527863	0.241477
F1 5 DAG	HvRBOHI1	30.8844	0.257844	21.614	0.275714	9.27046	2.45046	0.182953	0.148866	0.0795919	0.155201		WT 5 DAG	HvRBOHI1	29.6826	0.187788	20.6464	0.182857	9.03624	-1.59376	3.01835	0.10842	0.0527863	0.111206
F1 Seed	HvRBOHI3	27.8483	0.0899181	21.614	0.275714	6.23433	0.00432801	0.997005	0.0519142	0.0795919	0.0582491		WT seed	HvRBOHI3	26.8568	0.0593902	20.6464	0.182857	6.21047	0.000469566	0.999675	0.0342889	0.0527863	0.0370753
F1 Steep	HvRBOHI3	26.0238	0.096692	21.614	0.275714	4.40981	-1.82019	3.53127	0.0558252	0.0795919	0.06216		Wt Steep	HvRBOHI3	25.1395	0.0850314	20.6464	0.182857	4.49316	-1.71684	3.28716	0.0490929	0.0527863	0.0518793
F1 1 DAG	HvRBOHI3	25.4443	0.0768475	21.614	0.275714	3.83038	-2.39962	5.27663	0.0443679	0.0795919	0.0507028		WT 1DAG	HvRBOHI3	24.7424	0.0641493	20.6464	0.182857	4.09607	-2.11393	4.32869	0.0370366	0.0527863	0.039823
F1 2 DAG	HvRBOHI3	26.6126	0.073441	21.614	0.275714	4.9986	-1.2314	2.34794	0.0424012	0.0795919	0.048736		WT 2 DAG	HvRBOHI3	25.8042	0.243517	20.6464	0.182857	5.15779	-1.05221	2.0737	0.140594	0.0527863	0.143381
F1 3 DAG	HvRBOHI3	26.4832	0.137742	21.614	0.275714	4.86928	-1.36072	2.56813	0.0795255	0.0795919	0.0858603		WT 3 DAG	HvRBOHI3	26.095	0.104494	20.6464	0.182857	5.44864	-0.761357	1.69508	0.0603299	0.0527863	0.0631162
F1 4 DAG	HvRBOHI3	27.9553	0.0200853	21.614	0.275714	6.34134	0.111336	0.92573	0.0115962	0.0795919	0.0179311		WT 4 DAG	HvRBOHI3	26.5597	0.144712	20.6464	0.182857	5.91332	-0.296684	1.22832	0.0835497	0.0527863	0.0863361
F1 5 DAG	HvRBOHI3	28.8387	0.227589	21.614	0.275714	7.22476	0.994759	0.50182	0.131399	0.0795919	0.137734		WT 5 DAG	HvRBOHI3	26.6769	0.0826667	20.6464	0.182857	6.03053	-0.179469	1.13247	0.0477276	0.0527863	0.050514
F1 Seed	HvRBOHI4	29.3002	0.100223	21.614	0.275714	7.68624	-0.0037607	1.00261	0.057864	0.0795919	0.0641989		WT seed	HvRBOHI4	30.1717	0.0646203	20.6464	0.182857	9.52531	-0.00469266	1.00326	0.0373085	0.0527863	0.0400949
F1 Steep	HvRBOHI4	29.1166	0.148947	21.614	0.275714	7.50261	-0.187395	1.13871	0.0859947	0.0795919	0.0923296		Wt Steep	HvRBOHI4	28.6755	0.0910786	20.6464	0.182857	8.02916	-1.50084	2.83007	0.0525843	0.0527863	0.0553707
F1 1 DAG	HvRBOHI4	27.7257	0.0237059	21.614	0.275714	6.1117	-1.5783	2.98619	0.0136866	0.0795919	0.0200215		WT 1DAG	HvRBOHI4	27.0818	0.103554	20.6464	0.182857	6.43546	-3.09454	8.54179	0.0597869	0.0527863	0.0625733
F1 2 DAG	HvRBOHI4	28.8533	0.0765732	21.614	0.275714	7.23932	-0.450677	1.36668	0.0442096	0.0795919	0.0505444		WT 2 DAG	HvRBOHI4	28.5124	0.067628	20.6464	0.182857	7.86602	-1.66398	3.1689	0.039045	0.0527863	0.0418314
F1 3 DAG	HvRBOHI4	28.816	0.0888112	21.614	0.275714	7.20207	-0.487928	1.40243	0.0512751	0.0795919	0.05761		WT 3 DAG	HvRBOHI4	28.9428	0.0306944	20.6464	0.182857	8.29644	-1.23356	2.35147	0.0177214	0.0527863	0.0205078
F1 4 DAG	HvRBOHI4	30.4933	0.205432	21.614	0.275714	8.87938	1.18938	0.438491	0.118606	0.0795919	0.124941		WT 4 DAG	HvRBOHI4	29.4065	0.175801	20.6464	0.182857	8.76017	-0.769826	1.70506	0.101499	0.0527863	0.104285
F1 5 DAG	HvRBOHI4	31.2392	0.129101	21.614	0.275714	9.62524	1.93524	0.261477	0.0745366	0.0795919	0.0808715		WT 5 DAG	HvRBOHI4	29.4945	0.250513	20.6464	0.182857	8.84814	-0.681859	1.60421	0.144634	0.0527863	0.14742
F1 Seed	HvRBOHH	29.6423	0.246346	21.614	0.275714	8.02831	-0.00168726	1.00117	0.142228	0.0795919	0.148563		WT seed	HvRBOHH	29.6925	0.423381	20.6464	0.182857	9.04615	-0.00385297	1.00267	0.244439	0.0527863	0.247226
F1 Steep	HvRBOHH	23.899	0.0368335	21.614	0.275714	2.28501	-5.74499	53.6309	0.0212658	0.0795919	0.0276007		Wt Steep	HvRBOHH	25.3517	0.0414954	20.6464	0.182857	4.70528	-4.34472	20.3184	0.0239574	0.0527863	0.0267437
F1 1 DAG	HvRBOHH	28.357	0.171394	21.614	0.275714	6.74305	-1.28695	2.44012	0.0989541	0.0795919	0.105289		WT 1DAG	HvRBOHH	28.4946	0.133447	20.6464	0.182857	7.84822	-1.20178	2.30024	0.0770457	0.0527863	0.0798321
F1 2 DAG	HvRBOHH	28.8758	0.13791	21.614	0.275714	7.26187	-0.768127	1.70306	0.0796225	0.0795919	0.0859573		WT 2 DAG	HvRBOHH	29.3012	0.287822	20.6464	0.182857	8.65488	-0.395122	1.31505	0.166174	0.0527863	0.168961
F1 3 DAG	HvRBOHH	29.6798	0.113492	21.614	0.275714	8.06583	0.0358303	0.97547	0.0655244	0.0795919	0.0718593		WT 3 DAG	HvRBOHH	29.9155	0.325326	20.6464	0.182857	9.26911	0.219114	0.859093	0.187827	0.0527863	0.190613
F1 4 DAG	HvRBOHH	31.088	0.127673	21.614	0.275714	9.47406	1.44406	0.367532	0.0737122	0.0795919	0.0800471		WT 4 DAG	HvRBOHH	30.6578	0.404724	20.6464	0.182857	10.0114	0.961397	0.513559	0.233668	0.0527863	0.236454
F1 5 DAG	HvRBOHH	29.5747	0.0943354	21.614	0.275714	7.96069	-0.0693149	1.04922	0.0544646	0.0795919	0.0607995		WT 5 DAG	HvRBOHH	29.0466	0.0803432	20.6464	0.182857	8.4002	-0.649802	1.56895	0.0463862	0.0527863	0.0491726
Supplementary Table 2C. Real-time PCR analysis of HvRBOH genes in Golden Promise
Stage	GeneID	Mean	SD	G3P mean	G3P SD	dcT	ddcT	Log2-Fold change	SE of Gene	SE of GAPDH	SE for Fold
WT seed	HvRBOHB1	28.6275	0.397179	20.6464	0.182857	7.98116	0.00115794	0.999198	0.229312	0.0527863	0.232098
Wt Steep	HvRBOHB1	27.4558	0.166891	20.6464	0.182857	6.80947	-1.17053	2.25095	0.0963544	0.0527863	0.0991408
WT 1DAG	HvRBOHB1	27.9038	0.23528	20.6464	0.182857	7.25744	-0.722563	1.65011	0.135839	0.0527863	0.138625
WT 2 DAG	HvRBOHB1	28.1566	0.25936	20.6464	0.182857	7.51022	-0.469779	1.3849	0.149741	0.0527863	0.152528
WT 3 DAG	HvRBOHB1	27.6931	1.01758	20.6464	0.182857	7.04677	-0.933231	1.90955	0.5875	0.0527863	0.590286
WT 4 DAG	HvRBOHB1	28.3434	0.204092	20.6464	0.182857	7.69704	-0.282961	1.21669	0.117832	0.0527863	0.120619
WT 5 DAG	HvRBOHB1	28.0598	0.0883678	20.6464	0.182857	7.41343	-0.566572	1.481	0.0510192	0.0527863	0.0538056
WT seed	HvRBOHG	27.8671	0.0660094	20.6464	0.182857	7.22069	0.000694226	0.999519	0.0381106	0.0527863	0.040897
Wt Steep	HvRBOHG	25.4407	0.0246791	20.6464	0.182857	4.79433	-2.42567	5.3728	0.0142485	0.0527863	0.0170349
WT 1DAG	HvRBOHG	25.1887	0.0445823	20.6464	0.182857	4.5423	-2.6777	6.39837	0.0257396	0.0527863	0.028526
WT 2 DAG	HvRBOHG	25.98	0.00724826	20.6464	0.182857	5.33364	-1.88636	3.69701	0.00418478	0.0527863	0.00697118
WT 3 DAG	HvRBOHG	26.1312	0.173112	20.6464	0.182857	5.48483	-1.73517	3.32919	0.0999463	0.0527863	0.102733
WT 4 DAG	HvRBOHG	26.425	0.0657426	20.6464	0.182857	5.77866	-1.44134	2.71573	0.0379565	0.0527863	0.0407429
WT 5 DAG	HvRBOHG	26.815	0.108247	20.6464	0.182857	6.16865	-1.05135	2.07248	0.0624962	0.0527863	0.0652826
WT seed	HvRBOHC	29.9071	0.646847	20.6464	0.182857	9.26072	0.000719301	0.999502	0.373457	0.0527863	0.376243
Wt Steep	HvRBOHC	27.3811	0.140108	20.6464	0.182857	6.73477	-2.52523	5.75664	0.0808915	0.0527863	0.0836779
WT 1DAG	HvRBOHC	26.2116	0.0359316	20.6464	0.182857	5.56522	-3.69478	12.9491	0.0207451	0.0527863	0.0235315
WT 2 DAG	HvRBOHC	27.1415	0.19059	20.6464	0.182857	6.49517	-2.76483	6.79667	0.110037	0.0527863	0.112824
WT 3 DAG	HvRBOHC	26.8051	0.212365	20.6464	0.182857	6.15874	-3.10126	8.58165	0.122609	0.0527863	0.125395
WT 4 DAG	HvRBOHC	27.1329	0.11723	20.6464	0.182857	6.48654	-2.77346	6.83747	0.067683	0.0527863	0.0704693
WT 5 DAG	HvRBOHC	27.4339	0.168728	20.6464	0.182857	6.78752	-2.47248	5.54997	0.0974151	0.0527863	0.100201
WT seed	HvRBOHD	29.2244	0.454937	20.6464	0.182857	8.57804	-0.00195574	1.00136	0.262658	0.0527863	0.265444
Wt Steep	HvRBOHD	28.038	0.0278909	20.6464	0.182857	7.39163	-1.18837	2.27895	0.0161028	0.0527863	0.0188892
WT 1DAG	HvRBOHD	29.3948	0.478063	20.6464	0.182857	8.74846	0.168464	0.88979	0.27601	0.0527863	0.278796
WT 2 DAG	HvRBOHD	28.2413	0.2384	20.6464	0.182857	7.5949	-0.985097	1.97945	0.13764	0.0527863	0.140427
WT 3 DAG	HvRBOHD	28.9606	0.206488	20.6464	0.182857	8.31424	-0.265764	1.20227	0.119216	0.0527863	0.122002
WT 4 DAG	HvRBOHD	29.0704	0.156174	20.6464	0.182857	8.42405	-0.155947	1.11415	0.0901672	0.0527863	0.0929536
WT 5 DAG	HvRBOHD	28.7641	0.189086	20.6464	0.182857	8.11769	-0.462312	1.37775	0.109169	0.0527863	0.111955
WT seed	HvRBOHI2	30.3101	0.321771	20.6464	0.182857	9.66373	0.00373253	0.997416	0.185774	0.0527863	0.188561
Wt Steep	HvRBOHI2	29.7232	0.158143	20.6464	0.182857	9.07685	-0.583147	1.49811	0.0913041	0.0527863	0.0940905
WT 1DAG	HvRBOHI2	29.7729	0.149553	20.6464	0.182857	9.12652	-0.533482	1.44742	0.0863442	0.0527863	0.0891306
WT 2 DAG	HvRBOHI2	30.1585	0.345824	20.6464	0.182857	9.51217	-0.147832	1.1079	0.199662	0.0527863	0.202448
WT 3 DAG	HvRBOHI2	30.5833	0.367203	20.6464	0.182857	9.93694	0.276941	0.825339	0.212005	0.0527863	0.214791
WT 4 DAG	HvRBOHI2	30.8065	0.395199	20.6464	0.182857	10.1602	0.500162	0.707027	0.228168	0.0527863	0.230955
WT 5 DAG	HvRBOHI2	30.6344	0.261559	20.6464	0.182857	9.98801	0.328006	0.796637	0.151011	0.0527863	0.153797
WT seed	HvRBOHF	28.1821	0.156704	20.6464	0.182857	7.53568	-0.00431732	1.003	0.0904734	0.0527863	0.0932598
Wt Steep	HvRBOHF	28.1221	0.2024	20.6464	0.182857	7.47573	-0.0642742	1.04556	0.116856	0.0527863	0.119642
WT 1DAG	HvRBOHF	27.6924	0.448148	20.6464	0.182857	7.04605	-0.493951	1.4083	0.258738	0.0527863	0.261525
WT 2 DAG	HvRBOHF	27.8767	0.0849655	20.6464	0.182857	7.23036	-0.309637	1.2394	0.0490549	0.0527863	0.0518413
WT 3 DAG	HvRBOHF	28.1383	0.0486792	20.6464	0.182857	7.49196	-0.0480427	1.03386	0.0281049	0.0527863	0.0308913
WT 4 DAG	HvRBOHF	29.0417	0.100094	20.6464	0.182857	8.39538	0.855379	0.55272	0.0577893	0.0527863	0.0605757
WT 5 DAG	HvRBOHF	28.8014	0.146311	20.6464	0.182857	8.15498	0.614985	0.652937	0.0844726	0.0527863	0.087259
WT seed	HvRBOHB2	27.7142	0.220368	20.6464	0.182857	7.06779	-0.00220901	1.00153	0.127229	0.0527863	0.130016
Wt Steep	HvRBOHB2	26.2287	0.0628979	20.6464	0.182857	5.58233	-1.48767	2.80435	0.0363141	0.0527863	0.0391005
WT 1DAG	HvRBOHB2	23.9904	0.0317618	20.6464	0.182857	3.34404	-3.72596	13.232	0.0183377	0.0527863	0.0211241
WT 2 DAG	HvRBOHB2	24.275	0.0800814	20.6464	0.182857	3.62861	-3.44139	10.8633	0.046235	0.0527863	0.0490214
WT 3 DAG	HvRBOHB2	24.8251	0.0890297	20.6464	0.182857	4.17871	-2.89129	7.41935	0.0514013	0.0527863	0.0541877
WT 4 DAG	HvRBOHB2	24.866	0.118236	20.6464	0.182857	4.21964	-2.85036	7.21182	0.0682638	0.0527863	0.0710502
WT 5 DAG	HvRBOHB2	25.209	0.0843146	20.6464	0.182857	4.56262	-2.50738	5.68586	0.0486791	0.0527863	0.0514654
WT seed	HvRBOHA	31.6488	0.240348	20.6464	0.182857	11.0024	0.00242361	0.998321	0.138765	0.0527863	0.141551
Wt Steep	HvRBOHA	29.3387	0.0678537	20.6464	0.182857	8.69233	-2.30767	4.95083	0.0391754	0.0527863	0.0419618
WT 1DAG	HvRBOHA	26.8813	0.0787506	20.6464	0.182857	6.23491	-4.76509	27.1915	0.0454667	0.0527863	0.0482531
WT 2 DAG	HvRBOHA	27.0534	0.0890207	20.6464	0.182857	6.40707	-4.59293	24.1329	0.0513961	0.0527863	0.0541825
WT 3 DAG	HvRBOHA	27.5832	0.17717	20.6464	0.182857	6.93685	-4.06315	16.7159	0.102289	0.0527863	0.105076
WT 4 DAG	HvRBOHA	27.5712	0.0841971	20.6464	0.182857	6.92484	-4.07516	16.8557	0.0486112	0.0527863	0.0513976
WT 5 DAG	HvRBOHA	27.6435	0.0957789	20.6464	0.182857	6.99714	-4.00286	16.0317	0.055298	0.0527863	0.0580844
WT seed	HvRBOHE	29.5073	0.234057	20.6464	0.182857	8.86094	0.000942843	0.999347	0.135133	0.0527863	0.137919
Wt Steep	HvRBOHE	29.5505	0.0785438	20.6464	0.182857	8.90417	0.0441665	0.96985	0.0453473	0.0527863	0.0481337
WT 1DAG	HvRBOHE	28.611	0.192162	20.6464	0.182857	7.96463	-0.895366	1.86008	0.110945	0.0527863	0.113731
WT 2 DAG	HvRBOHE	28.8761	0.260279	20.6464	0.182857	8.22973	-0.630266	1.54785	0.150272	0.0527863	0.153058
WT 3 DAG	HvRBOHE	28.7788	0.147176	20.6464	0.182857	8.13246	-0.72754	1.65581	0.0849722	0.0527863	0.0877586
WT 4 DAG	HvRBOHE	28.4708	0.175664	20.6464	0.182857	7.82444	-1.03556	2.0499	0.101419	0.0527863	0.104206
WT 5 DAG	HvRBOHE	28.4519	0.112311	20.6464	0.182857	7.8055	-1.0545	2.07699	0.0648429	0.0527863	0.0676293
WT seed	HvRBOHI1	29.0978	0.150868	20.6464	0.182857	8.45138	-2.17862	4.5272	0.0871037	0.0527863	0.0898901
Wt Steep	HvRBOHI1	28.4175	0.329594	20.6464	0.182857	7.77114	-2.85886	7.25441	0.190291	0.0527863	0.193078
WT 1DAG	HvRBOHI1	29.8859	0.154521	20.6464	0.182857	9.2395	-1.3905	2.62169	0.089213	0.0527863	0.0919994
WT 2 DAG	HvRBOHI1	28.7577	0.17091	20.6464	0.182857	8.11132	-2.51868	5.73058	0.0986748	0.0527863	0.101461
WT 3 DAG	HvRBOHI1	29.3464	0.273608	20.6464	0.182857	8.70006	-1.92994	3.8104	0.157968	0.0527863	0.160754
WT 4 DAG	HvRBOHI1	30.3298	0.413425	20.6464	0.182857	9.68346	-0.946543	1.92725	0.238691	0.0527863	0.241477
WT 5 DAG	HvRBOHI1	29.6826	0.187788	20.6464	0.182857	9.03624	-1.59376	3.01835	0.10842	0.0527863	0.111206
WT seed	HvRBOHI3	26.8568	0.0593902	20.6464	0.182857	6.21047	0.000469566	0.999675	0.0342889	0.0527863	0.0370753
Wt Steep	HvRBOHI3	25.1395	0.0850314	20.6464	0.182857	4.49316	-1.71684	3.28716	0.0490929	0.0527863	0.0518793
WT 1DAG	HvRBOHI3	24.7424	0.0641493	20.6464	0.182857	4.09607	-2.11393	4.32869	0.0370366	0.0527863	0.039823
WT 2 DAG	HvRBOHI3	25.8042	0.243517	20.6464	0.182857	5.15779	-1.05221	2.0737	0.140594	0.0527863	0.143381
WT 3 DAG	HvRBOHI3	26.095	0.104494	20.6464	0.182857	5.44864	-0.761357	1.69508	0.0603299	0.0527863	0.0631162
WT 4 DAG	HvRBOHI3	26.5597	0.144712	20.6464	0.182857	5.91332	-0.296684	1.22832	0.0835497	0.0527863	0.0863361
WT 5 DAG	HvRBOHI3	26.6769	0.0826667	20.6464	0.182857	6.03053	-0.179469	1.13247	0.0477276	0.0527863	0.050514
WT seed	HvRBOHI4	30.1717	0.0646203	20.6464	0.182857	9.52531	-0.00469266	1.00326	0.0373085	0.0527863	0.0400949
Wt Steep	HvRBOHI4	28.6755	0.0910786	20.6464	0.182857	8.02916	-1.50084	2.83007	0.0525843	0.0527863	0.0553707
WT 1DAG	HvRBOHI4	27.0818	0.103554	20.6464	0.182857	6.43546	-3.09454	8.54179	0.0597869	0.0527863	0.0625733
WT 2 DAG	HvRBOHI4	28.5124	0.067628	20.6464	0.182857	7.86602	-1.66398	3.1689	0.039045	0.0527863	0.0418314
WT 3 DAG	HvRBOHI4	28.9428	0.0306944	20.6464	0.182857	8.29644	-1.23356	2.35147	0.0177214	0.0527863	0.0205078
WT 4 DAG	HvRBOHI4	29.4065	0.175801	20.6464	0.182857	8.76017	-0.769826	1.70506	0.101499	0.0527863	0.104285
WT 5 DAG	HvRBOHI4	29.4945	0.250513	20.6464	0.182857	8.84814	-0.681859	1.60421	0.144634	0.0527863	0.14742
WT seed	HvRBOHH	29.6925	0.423381	20.6464	0.182857	9.04615	-0.00385297	1.00267	0.244439	0.0527863	0.247226
Wt Steep	HvRBOHH	25.3517	0.0414954	20.6464	0.182857	4.70528	-4.34472	20.3184	0.0239574	0.0527863	0.0267437
WT 1DAG	HvRBOHH	28.4946	0.133447	20.6464	0.182857	7.84822	-1.20178	2.30024	0.0770457	0.0527863	0.0798321
WT 2 DAG	HvRBOHH	29.3012	0.287822	20.6464	0.182857	8.65488	-0.395122	1.31505	0.166174	0.0527863	0.168961
WT 3 DAG	HvRBOHH	29.9155	0.325326	20.6464	0.182857	9.26911	0.219114	0.859093	0.187827	0.0527863	0.190613
WT 4 DAG	HvRBOHH	30.6578	0.404724	20.6464	0.182857	10.0114	0.961397	0.513559	0.233668	0.0527863	0.236454
WT 5 DAG	HvRBOHH	29.0466	0.0803432	20.6464	0.182857	8.4002	-0.649802	1.56895	0.0463862	0.0527863	0.0491726
